# Supplementary material for: “Pour some sugar on me”—Environmental Candida albicans isolates and the evolution of increased pathogenicity and antifungal resistance through sugar adaptation
Source: PLoS Pathog. 2025 Oct 9;21(10):e1013542. doi: 10.1371/journal.ppat.1013542 (PMC12510538; doi:10.1371/journal.ppat.1013542)
Supplement: S3 Table — (XLSX) [file ppat.1013542.s003.xlsx]

## Sheet: Tabelle1
S3 Table. Mutations found during comparison of the sugar-adapted strains with its parental oak tree isolate 1
		Position	Mutation	Consequence
Evo (3)	CM016746.1	674197	TT à GA	Intergenic
	CM016746.1	2755745	A à C	Missense: In C1_12490W_B (Type I transmembrane sorting receptor for multiple vacuolar hydrolases; cycles between late-Golgi and prevacuolar endosome-like compartments)
	CM016747.1	358076	T à TTATATATATATATATA	Intergenic: just after end of PRP39 (Putative component of the U1 snRNP; involved in splicing)
	CM016748.1	1644982	A à AATATATATATATATAT	Intergenic: downstream of C3_07070C_B (Putative ubiquinone reductase; transcriptionally induced by interaction with macrophage)
	CM016749.1	2612	G à A	Intergenic
	CM016749.1	344145	C à T	Intergenic: downstream of CPA1 (Putative carbamoyl-phosphate synthase subunit)
	CM016751.1	816870	G à C	Silent: in HGT10 (Glycerol permease involved in glycerol uptake)
	CM016752.1	244798	G à A	Intergenic
	CM016752.1	244807	C à G	Intergenic
Evo 1	CM016746.1	2201560	C à A	Missense: In C1_09920W_B (Vacuole membrane protein; subunit of the HOPS endocytic tethering complex required for vacuole fusion and hyphal penetration; regulated by Gcn4p; induced in response to amino acid starvation)
	CM016746.1	2839328	A à G	Silent: In C1_12860C_A (Protein of unknown function, Spider medium induced)
	CM016747.1	919381	G à A	Missense: In CR_05240C_B (Protein encoded in retrotransposon Zorro3 with similarity to retroviral endonuclease-reverse transcriptase proteins; lacks an ortholog in S. cerevisiae; transposon mutation affects filamentous growth)
	CM016747.1	1358552	T à C	Missense: In C2_06530W_B (Ortholog of S. cerevisiae Tah11, a DNA replication licensing factor required for pre-replication complex assembly; rat catheter, flow model and Spider biofilm induced)
	CM016748.1	1426444	T à A	Upstream of C3_06160C_B
	CM016748.1	1644982	A à AATATATATATATATAT	Between (downstream) of C3_07060W_B (Uniquinone reductase) and C3_07070C_B (Unknown function)
	CM016748.1	1670071	T à C	Intergenic
	CM016749.1	2612	G à A	Intergenic (start of chromosome)
	CM016749.1	946037	GAAGAAAGAAAGAAAGAAAGA à G	Upstream of C4_04160W_B (Ortholog of C. dubliniensis CD36 : Cd36_43710)
	CM016749.1	1617298	A à T	Between (upstream) of C4_06780C_B (NAD(P)H oxidoreductase family protein; induced by nitric oxide, amphotericin B, oxidative stress via Cap1) and C4_06790W_B (Ortholog of S. cerevisiae Gpn3 a GTPase with a role in biogenesis of RNA pol II)
	CM016751.1	969286	G à GTATATA	Downstream of C6_04280W_B (Ortholog(s) have proteasome binding, ubiquitin-protein transferase activity and role in ubiquitin-dependent ERAD pathway)
	CM016752.1	1710	G à T	Unknown, not in SC5314?
	CM016752.1	986659	C à T	Intergenic
	CM016752.1	986662	C à G	Intergenic
	CM016753.1	1368048	C à T	Intergenic, in MRS
	CM016753.1	1368109	T à A	Intergenic, in MRS
Evo 2	CM016746.1	870096	A à T	Downstream (between) genes C1_04110W_B (lysophosphatidic acid acyltransferase) and C1_04120C_B Putative U2 snRNP protein)
	CM016746.1	1953209	G à A	Missense: In C1_08840W_B (Putative SH3-domain-containing protein)
	CM016747.1	970863	T à A	Missense: In C2_04480W_B (Has domain(s) with predicted oxidoreductase activity)
	CM016747.1	970868	A à T	Neutral: In C2_04480W_B (Has domain(s) with predicted oxidoreductase activity)
	CM016747.1	2129093	C à A	Missense: In C2_10210C_B (RAS signal tranduction in hyphae formation)
	CM016748.1	1497046	T à C	Upstream C3_06460C_B (tH(GUG)3 tRNA-His)
	CM016749.1	890668	T à C	Upstream CR_06380C_B (Predicted ORF overlapping the Major Repeat Sequence)
	CM016749.1	890689	G à C	Upstream CR_06380C_B (Predicted ORF overlapping the Major Repeat Sequence)
	CM016749.1	1702788	AC à CT	Intergenic region
	CM016751.1	1053261	G à T	Upstream C1_00010W_B (Dubious open reading frame)
	CM016751.1	1053263	C à T	Upstream C1_00010W_B (Dubious open reading frame)
	CM016752.1	495063	CA à C	Downstream C7_02050C_B (Predicted subunit of the exocyst complex, involved in exocytosis)
	CM016753.1	554068	C à T	Intergenic region
	CM016753.1	1058301	C à T	Intergenic region
	CM016753.1	1229658	G à C	Missense: In CR_05780W_B (Vacuolar H(+)-ATPase; protein present in exponential and stationary growth phase yeast cultures; plasma membrane localized)
